# Supplementary material for: Serum Lipoprotein Profiling by NMR Spectroscopy Reveals Alterations in HDL-1 and HDL-2 Apo-A2 Subfractions in Alzheimer’s Disease
Source: Int J Mol Sci. 2024 Oct 31;25(21):11701. doi: 10.3390/ijms252111701 (PMC11546761; doi:10.3390/ijms252111701)
Supplement: Supplementary file 1 [file ijms-25-11701-s001.zip]

Archive with 2 entries (2 files):
- Supplementary material Table S1 - Raw NMR lipoprotein data.xlsx
- Supplementary material Table S2 - Biochemical data.xlsx
