# Supplementary material for: Serum Lipoprotein Profiling by NMR Spectroscopy Reveals Alterations in HDL-1 and HDL-2 Apo-A2 Subfractions in Alzheimer’s Disease
Source: Int J Mol Sci. 2024 Oct 31;25(21):11701. doi: 10.3390/ijms252111701 (PMC11546761; doi:10.3390/ijms252111701)
Supplement: Supplementary file 1 [file ijms-25-11701-s001.zip › Supplementary material Table S1 - Raw NMR lipoprotein data.xlsx]

## Sheet: Ark1
Group	TPTG	TPCH	LDCH	HDCH	TPA1	TPA2	TPAB	LDHD	ABA1	TBPN	VLPN	IDPN	LDPN	L1PN	L2PN	L3PN	L4PN	L5PN	L6PN	VLTG	IDTG	LDTG	HDTG	VLCH	IDCH	VLFC	IDFC	LDFC	HDFC	VLPL	IDPL	LDPL	HDPL	HDA1	HDA2	VLAB	IDAB	LDAB	V1TG	V2TG	V3TG	V4TG	V5TG	V1CH	V2CH	V3CH	V4CH	V5CH	V1FC
Con	141.04	206.22	92.54	80.1	202.86	34.34	69.89	1.16	0.34	1270.84	135.99	84.07	1011.97	263.25	178.07	188.78	173.14	95.7	141.85	78.45	15.01	17.44	20.82	18.3	9.78	9.78	2.72	31.62	23.21	21.88	7.22	56.42	122.88	208.54	33.9	7.48	4.62	55.66	44.61	11.6	8.15	7.57	3.97	7.85	2.19	2.22	3.89	1.95	3.04
Con	105.68	149.85	67.29	64.54	155.83	30.68	54.73	1.04	0.35	995.22	132.75	41.82	779.01	156.66	128.36	129.39	121.29	102.32	140.98	68.42	8.18	14.37	11.65	14.91	4.54	8.12	1.29	24.42	16.58	18.62	4.07	42.32	88.17	160.49	30.96	7.3	2.3	42.84	34.6	12.09	10.24	7.72	3.12	5.56	2.07	2.47	2.83	1.35	1.64
Con	103.33	250.41	155.21	67.6	173.13	35.79	106.76	2.3	0.62	1941.13	127.44	99.55	1674.06	312.49	243.72	296.09	347.71	248.54	215.52	57.66	8.47	20.41	11.33	13.7	12.24	7.94	3.46	46.34	17.46	17.56	7.34	85.47	91.44	175.22	35.68	7.01	5.47	92.07	27.37	9.03	6.92	7.44	3.41	4.57	1.51	1.65	3.62	1.61	1.88
Con	118.11	173.72	82.47	60.14	154.25	30.28	63.43	1.37	0.41	1153.29	119.9	80.35	910.8	218.6	170.31	148.18	136.2	112.52	156.97	67.4	10.97	14.34	13.23	16.27	8.17	8.34	2.34	27.53	17.86	19.96	5.31	50.54	96.23	158.57	29.88	6.59	4.42	50.09	37.82	9.7	6.53	7.92	4.35	6.41	1.45	1.52	4.36	2.06	2.57
Con	115.22	204.41	125.05	45.27	123.38	29.01	94.64	2.76	0.77	1720.77	141.57	91.52	1471.98	226.26	149.34	200.76	268.12	289.9	333.6	76.34	10.21	17.97	9.13	17.62	12.16	8.96	3.43	37.7	11.03	21.36	6.85	69.28	59.18	121.06	29.65	7.79	5.03	80.95	46	11.82	7.98	6.51	2.62	6.91	2.49	2.36	4.45	1.32	2.92
Con	217.33	183.2	78.66	55.33	143.49	30.29	66	1.42	0.46	1199.97	181.91	77.6	864.52	187.49	115.76	90.43	64.39	114.19	330.09	156.9	30.36	10.87	12.33	29.31	8.2	14.33	2.61	25.25	16.46	34.51	10.5	46.66	80.27	145.05	29.99	10	4.27	47.55	100.75	26.52	15.98	8.72	3.6	14.07	4.42	3.36	4.44	1.49	6.63
Con	120.51	227.02	133.34	73.58	172.85	37.23	88.89	1.81	0.51	1616.34	110.08	79.49	1443.79	205.49	228.7	230.56	228.53	252.49	318.46	75.5	12.7	16.57	8.09	13.44	9.54	7.69	2.47	41.08	19.57	18.32	7.65	72.38	93.74	178.08	37.14	6.05	4.37	79.4	47.79	13.9	7.43	5.59	2.96	5.89	1.92	0.86	2.24	0.61	2.76
Con	182.85	268.49	162.94	44.06	133.6	29.25	137.25	3.7	1.03	2495.58	231.52	114.52	2112.58	242.39	112.52	193.66	338.01	489.06	703.31	132.33	19.74	27.19	11.16	35.78	17.04	15.86	4.87	46.1	12.18	35.77	12.24	89.19	63.27	128.21	30.36	12.73	6.3	116.19	67.73	27.22	20.18	10.18	2.41	13.99	7.23	7.39	7.67	1.34	5.53
Con	131.23	236.14	134.2	77.37	182.1	36.84	88.5	1.73	0.49	1609.24	136.1	69.95	1385.32	290.7	271.75	279.65	234.89	138.47	157.59	78.94	14.42	17.34	12.06	15.52	7.38	8.9	2.2	41.94	21.15	20.59	7.62	75.63	102.48	188.65	36.41	7.49	3.85	76.19	42.69	15.38	11.52	7.64	3.2	5.53	2.33	1.9	2.75	1.39	2.3
Con	368.06	206.59	108.59	35.9	142.61	22.21	94.82	3.02	0.66	1724.07	210.36	116.71	1225.5	188.92	227.55	172.27	46.64	106.32	556.19	240.4	60.31	28.19	17.58	37.95	14.49	16.04	4.55	34.27	20.62	38.77	16.2	64.5	70.54	136.86	20.45	11.57	6.42	67.4	139.1	47.91	32.41	12.04	2.75	20.23	8.42	5.4	1.68	0.58	9.87
Con	134.6	215.21	131.12	60.73	155.55	34.49	87.91	2.16	0.57	1598.37	163	68.49	1394.59	170.42	186.73	238.93	299.78	269.52	241.64	96.22	14.45	15.98	9.76	20.09	8.49	10.43	2.31	38.74	15.62	26.47	8.24	71.62	78.07	158.16	34.34	8.96	3.77	76.7	49.19	20.51	15.42	9.1	2.65	7.19	3.61	3.48	3.26	0.72	3.22
Con	68.17	208.41	117.53	79.53	174.41	31.35	75.89	1.48	0.44	1379.87	54.34	36.72	1293.84	252.56	251.28	228.04	160.49	128.18	227.34	26.19	3.5	16.43	9.36	4.84	2.43	3.95	0.54	37.62	22.02	8.91	3.41	67.48	105.15	181.64	31.28	2.99	2.02	71.16	9.89	6.02	3.75	3.51	2.85	1.59	0.8	0	1.13	1.05	0.23
Con	201.91	208.51	130.98	53.24	123.53	27.45	100.35	2.46	0.81	1824.7	240.47	79.47	1510.43	141.34	176.41	176.76	229.54	342.83	467.87	159.82	23.52	16.89	8.83	27.14	7.9	14.87	2	36.32	13.97	38.97	11.27	69.23	60.92	127.72	28.54	13.23	4.37	83.07	104.52	31.53	19.22	9.87	3.1	13.87	4.58	4.13	2.86	0.48	6.45
Con	114.17	222.65	116.35	88.83	203.8	39.2	79.88	1.31	0.39	1452.35	84.85	53.86	1263.93	196.25	179.37	177.38	198.25	193.89	305.56	65.53	12.51	13.85	9.39	10.07	5.38	6.96	1.57	35.17	22.25	14.83	6.21	65.88	117.06	211.76	39.11	4.67	2.96	69.51	39.87	8.12	4.39	5.68	3.79	5.2	0.61	0	1.52	1.54	2.33
Con	84.73	195.05	109.5	68.9	154.52	31.1	74.03	1.59	0.48	1346	87.68	65.39	1184.75	210.74	230.75	190.03	133.93	156.51	280.14	46.11	5.59	14.36	9.49	10.16	7.3	5.77	1.87	33.82	18.21	13.39	4.94	61.02	89.56	161.45	30.74	4.82	3.6	65.16	25.18	8.84	5.83	5.64	2.78	3.06	1.15	1.06	3.01	0.83	1.37
Con	116.44	160.67	73.92	69.74	166.11	30.32	53.32	1.06	0.32	969.48	90.68	37.62	805.56	194.93	184.18	144.45	68.01	41.01	184.8	70.18	11.84	14.53	11.86	10.73	0.98	6.35	0.52	26.99	20.06	15.3	5.03	45.88	97.99	171.04	29.73	4.99	2.07	44.3	38.14	12.01	8.65	4.76	2.33	5.48	2.04	1.4	1.29	0.77	2.23
Con	109.2	214.88	109.2	66.47	170.57	44.57	88.45	1.64	0.52	1608.29	144.49	139.69	1289.55	250.84	196.13	184.17	227.7	241.91	229.66	55.74	9.22	20.69	19.36	19.78	17.66	8.83	5	32.81	17.56	17.3	6.28	61.83	105.2	176.16	44.37	7.95	7.68	70.92	24.32	6.27	7.58	11.04	4.98	4.07	2.02	2.95	7.96	2.56	0.91
Con	54.16	188.72	118.45	62.17	137.82	26.73	78.14	1.91	0.57	1420.73	63.29	41.04	1304.1	218.87	242.32	222.45	161.33	165.18	265.86	24.23	0.32	15.15	6.3	4.17	3.84	3.47	0.86	36.46	16.38	8.11	2.51	65.87	75.53	140.96	27.04	3.48	2.26	71.72	10.35	4.67	3.46	4.1	2.56	0.73	0.34	0	1.32	0.89	0.02
Con	200.84	306.49	175.39	71.56	190.37	38.77	127.25	2.45	0.67	2313.66	207.82	140.7	1826.87	394.69	302.07	299.45	268.51	232.82	368.01	127.3	24.27	22.28	16.07	30.95	20.09	14.71	6.24	53.18	23.31	30.86	13.84	94.25	101.46	191.61	37.57	11.43	7.74	100.47	69.34	23.57	17.85	12.07	4.15	11.45	4.9	4.97	7.06	2.41	5.23
Con	198.34	192.86	98.73	55.44	141.23	25.29	80.49	1.78	0.57	1463.46	163.34	60.44	1140.39	208.98	239.56	172.58	153	142.25	221.84	120.55	25.53	15.01	15.32	24.16	7.39	11.72	2.44	28.45	15.88	25.82	9.61	54.77	82.78	144.15	25.19	8.98	3.32	62.72	88.55	18.63	9.16	4.84	3.39	14.9	3.06	2.45	2.69	2.2	6.32
Con	175.69	232.69	132.5	57.74	149.4	32.42	104.31	2.29	0.7	1896.72	187.57	119.7	1573.68	282.03	193.52	206.41	250.02	273.58	351.59	113.23	21.79	21.39	13.67	24.15	16.39	12.07	4.63	38.25	13.83	28.11	9.93	73.87	80.67	150.94	33.12	10.32	6.58	86.55	67.93	18.35	11.62	9.91	4.01	9.74	3.27	2.62	5.55	2.09	4.5
Con	121.53	242.72	147.47	67.68	169.21	35.51	98.27	2.18	0.58	1786.78	115.92	70.88	1546.22	272.77	285.78	281.69	272.2	206.87	212.99	67.78	12.89	14.46	10.26	14.76	8.96	8.29	2.9	43.09	17.88	18.48	7.25	81.02	92.55	174.03	35.04	6.38	3.9	85.04	45.74	9.83	6.38	5.8	3.26	6.17	1.18	1.25	3.49	2.21	2.93
Con	188.45	191.27	119.53	40.26	115.7	24.65	92.53	2.97	0.8	1682.41	160.44	54.26	1380.52	204.52	175.66	227.42	279.34	192.29	301.25	130.31	25.49	19.68	11.62	20.39	5.31	11.21	1.66	35.95	12.08	28.21	9.38	67.33	56.78	116.18	24.38	8.82	2.98	75.93	75.59	26.62	17.9	6.59	1.34	10.97	4.38	4.22	1.99	0.56	5.05
Con	130.31	265.24	156.4	76.58	198.37	37.94	105.43	2.04	0.53	1916.96	134.48	99.73	1595.47	302.27	307.31	309.7	286.14	200.15	236.1	73.77	13.13	17.7	13.45	18.78	13.52	9.86	3.85	47.65	22.44	20.48	8.37	85.84	109.56	204.85	36.94	7.4	5.49	87.75	35.83	11.53	10.1	9.13	3.82	6.14	2.1	2.95	4.55	2.01	2.39
Con	260.29	198.85	103.72	43.85	143.99	27.96	91.9	2.37	0.64	1671.02	193.67	78.93	1323.32	151.01	105.04	165.56	272.35	238.93	399.47	167.26	38.91	24.76	17.59	30.97	10.26	14.58	3.14	30.47	14.41	33.67	12.41	61.16	73.88	142.91	27.61	10.65	4.34	72.78	102.96	32.21	20.4	7.29	1.96	17.39	6.13	4.96	3.06	0.77	7.5
AD	125.8	268.13	145.9	88.13	225.18	46.82	108.46	1.66	0.48	1972.09	158.97	163.19	1597.14	213.43	175.51	251.81	337.08	324.8	358.35	58.04	11.95	29.71	18.61	21.32	22.91	9.32	6.11	43.22	24.38	18.03	9.52	83.8	130.47	227.06	45.5	8.74	8.98	87.84	16.56	9.78	13.99	16.25	4.72	2.94	1.32	4.98	8.66	1.99	0.13
AD	90.95	194.26	106.3	62.56	165.85	35.39	80.2	1.7	0.48	1458.28	113.17	104.8	1199.55	204.81	150.87	179.43	235.41	217.98	256.52	45.74	5.99	19.45	11.41	13.34	12.83	7.04	3.56	33.85	16.37	14.9	5.49	62.38	93.31	168.76	34.98	6.22	5.76	65.97	18.1	5.01	5.88	8.98	3.62	3.44	0.88	2.16	5.12	1.66	1.04
AD	106.07	203.79	109.74	76.53	181.44	36.17	83.06	1.43	0.46	1510.32	170.62	94.24	1181.4	140.81	129.51	166.01	237.53	262.46	294.08	71.95	6.93	19.74	12.73	17.54	11.82	9.59	3.16	34.32	19.84	21.31	6.56	62.09	96.12	186.29	35.82	9.38	5.18	64.97	23.14	12.89	15.5	15.54	4.17	2.16	1.62	4.13	6.44	1.6	0.47
AD	76.85	190.74	89.98	82.93	195.5	35.64	70.2	1.08	0.36	1276.34	59.46	67.03	1110.33	229.39	154.18	176.2	137.02	132.5	283.32	33.79	3.94	22.94	14.54	7.03	7.01	4.23	1.59	33.12	24.09	9.23	3.86	57.29	122.95	200.88	35.33	3.27	3.69	61.07	10.95	7.57	5.97	4.75	2.74	2.39	1.22	1.6	2.17	0.5	0.1
AD	211.39	229.73	130.23	45.92	133.59	27.67	107.7	2.84	0.81	1958.29	225.48	110.48	1596.3	272.95	182.6	238.61	258.48	240.41	409.79	147.34	26.21	25.02	15.01	33.02	15.98	15.22	4.56	40.96	14.34	35.13	12.02	74.11	72.1	132.36	27.79	12.4	6.08	87.79	78.82	29.99	22.25	10.69	2.33	13.6	6.63	6.83	5.82	1	5.67
AD	131.36	222.71	121.95	65.96	177.51	28.83	103.87	1.85	0.59	1888.59	152.09	187.64	1587.59	502.15	294.26	301.6	188.67	100.96	193.42	59.3	9.9	43.27	20.64	13.25	19.03	5.91	5.29	45.92	19.96	13.16	8.1	77.77	103.33	176.93	29.4	8.36	10.32	87.31	24.86	9.93	8.23	6.84	1.94	3.06	2.58	2.41	5.26	0.23	1.33
AD	95.11	171.37	79.29	67.66	157.8	33.52	74.12	1.17	0.47	1347.68	116.67	107.86	1165.91	218.64	113.54	123.44	114.15	180.76	397.5	44.89	5.93	28.75	10.67	12.12	10.47	5.6	2.82	29	17.06	11.96	4.77	53.49	100.41	160.92	34.07	6.42	5.93	64.12	16.43	8.05	7.63	7.48	2.79	2.81	2.02	2.44	4.44	0.73	0.35
AD	69.83	204.42	101.79	83.29	175.92	34.13	68.51	1.22	0.39	1245.73	51.86	42.24	1145.95	216.69	176.94	174.64	95.99	116.09	346.59	36.85	4.14	12.15	7.57	6.92	4.67	4.62	1.15	33.36	21.16	9.79	4.32	59.07	110.44	180.74	34.03	2.85	2.32	63.02	17.49	5.46	3.72	4.46	2.84	2.38	0.69	0.56	1.81	0.96	0.73
AD	84.31	119.06	43.37	60.06	146.5	28.98	38	0.72	0.26	690.86	108.24	24.82	514.92	99	75.99	56.51	23.08	73	208.22	54.13	5.43	11.3	10.03	11.46	1.39	6.13	0.33	17.93	15.8	15.41	2.63	29.33	78.73	147.58	28.69	5.95	1.36	28.32	21.79	12.1	10.93	7.66	2.43	2.69	1.95	2.25	2.86	0.82	0.79
AD	64.11	112.27	45.8	52.2	141.25	28.32	36.83	0.88	0.26	669.7	90.18	29.03	531.57	101	75.64	93.15	85.74	74.68	121.16	40	1.82	10.25	8.42	9.25	1.58	4.91	0.36	18.63	13.26	12.87	1.5	31.55	75.13	140.07	28.13	4.96	1.6	29.23	12.76	7.75	7.54	6.51	2.39	2.01	1.17	1.75	2.13	0.76	0.63
AD	102.29	235	143.25	68.61	169.29	36.86	102.32	2.09	0.6	1860.47	117.69	104.97	1663.05	228.46	205.96	265.16	294.99	284.97	395.59	60.69	8.11	22.74	10.2	12.78	12.81	7.23	3.48	43.88	17.87	16.31	6.96	80.44	95.84	171.8	36.75	6.47	5.77	91.46	26.93	10.06	9.21	8.72	2.81	3.02	1.59	2.59	4.2	0.85	1.36
AD	103.93	215.05	126.87	65.63	164	34.73	86.99	1.93	0.53	1581.78	105.45	89.36	1389	229.13	212.12	247.7	252.41	222.08	251.38	62.86	9.31	18.19	11.98	13.06	11.47	7.06	3	39.27	17.58	17.89	6.24	71.96	94	167.87	34.4	5.8	4.91	76.39	32.16	10.51	8.52	7.67	2.97	4.04	1.48	2.16	3.81	1.01	1.65
AD	68.11	192.71	131.6	43.55	105.31	20.25	89.48	3.02	0.85	1627.06	93.19	64.07	1490.45	230.09	264.83	276.3	214.87	199.89	287.56	35.7	1.77	17.86	5.94	8.99	7.79	4.53	1.94	40.17	12.5	11.61	3.83	72.92	58.12	102.95	20.59	5.12	3.52	81.97	14.22	7.09	6.38	5.85	2.39	1.92	1.08	1.4	2.57	1.06	0.66
AD	91.05	202.52	131.54	54.27	144.42	33.01	93.05	2.42	0.64	1691.91	103.36	88.18	1484.78	188.7	187.52	241.58	309.35	285.01	299.5	53.51	6.18	19.47	7.75	11.1	10.59	6.36	2.82	39.7	14.17	15.72	5.09	74.48	77.09	147.67	33.04	5.68	4.85	81.66	27.95	7.89	6.73	6.71	2.75	3.9	1.08	1.85	3.04	0.97	1.37
AD	101.46	235.82	143.8	59.91	154.36	28.97	108.68	2.4	0.7	1976.1	124.99	141.28	1718.89	327.64	198.81	268.82	335.18	296.78	295.97	47.75	6.39	29.5	15.83	13.68	17.52	6.99	4.57	45.14	17.54	16.44	7.15	82.86	90.93	155.12	29.31	6.87	7.77	94.53	23.29	6.8	4.97	7.44	3.47	4.18	1.36	1.97	5.61	1.47	1.41
AD	92.86	249.61	155.51	73.7	184.59	35.25	103.82	2.11	0.56	1887.67	92.91	103.32	1711.15	316.9	292.79	330.86	320.82	218.27	226.35	39.66	6.75	25.36	12	9.51	11.55	5.28	3.11	47.62	20.65	12.54	6.49	88.88	108.49	188.84	34.91	5.11	5.68	94.11	16.03	7.09	5.63	5.92	2.96	3.07	1	1.22	2.69	0.98	1
AD	117.98	186.63	112.9	59.18	145.04	30.31	73.19	1.91	0.5	1330.77	86.67	54.25	1197.69	170.3	207.38	220.57	204.34	171.86	238.91	79.98	12.06	14.1	6.69	10.1	3.69	6.4	1.26	35.38	16.29	17.36	6.01	64.12	79.34	147.61	29.91	4.77	2.98	65.87	54.13	11.06	6.98	4.42	1.93	6	0.92	0.98	1.41	0.39	3.05
AD	100.82	248.95	167.79	64.8	150.66	33.92	107.49	2.59	0.71	1954.44	111.23	78.38	1829.76	297.98	341.68	349.08	287.09	236.71	302.56	65.84	9.04	21.29	9.52	11.92	9.89	6.54	2.64	47.88	15.05	17.27	7.97	89.61	82.25	154.32	33.98	6.12	4.31	100.63	30.47	16.18	11.3	5.75	1.32	4.08	2.79	2.53	2.11	0	2.38
AD	128.44	280.61	145.36	93.4	207.96	38.71	114.91	1.56	0.55	2089.3	166.68	191.93	1754.73	462.27	246.22	250.41	224.66	223.03	336.28	60.52	10.45	35.03	21.9	17.84	22.85	8.88	6.25	47.37	24.91	19.35	10.66	85.39	134.61	213.84	38.65	9.17	10.56	96.51	23.04	9.01	8.42	12.26	4.56	2.96	1.91	3.04	8.92	2.16	1.11
AD	180.24	187.96	113.73	41.76	117.86	27.25	88.05	2.72	0.75	1601.07	193.77	67.1	1332.03	179.02	165.34	207.4	235.7	232.25	328.49	135.37	22.16	17.26	9.8	24.38	9.33	12.39	2.67	33.99	10.19	31.46	9.99	62.84	57.74	117.12	27.77	10.66	3.69	73.26	84.51	26.46	16.36	7.27	1.93	12.59	4.57	4.15	2.38	0.48	5.87
AD	79.48	215.52	131.71	69.57	155.89	28.78	92.59	1.89	0.59	1683.45	81.82	80.97	1527.63	307.15	284.3	256.68	170.42	169.74	317.07	37.99	4.14	23.66	9.26	6.35	8.11	4.3	2.13	42.44	18.48	9.99	5.1	75.1	91.77	160.5	29.24	4.5	4.45	84.02	16.07	6.52	4.67	4.65	2.36	1.93	1.13	0.65	2.21	0.71	0.62
AD	130.37	263.97	154.39	82.75	194.75	40.5	106.77	1.87	0.55	1941.45	122.02	70.97	1741.3	293.81	270.06	289.04	254.82	223.47	387.95	82.6	14.11	21.07	11.74	14.83	7.72	8.79	2.27	47.67	22.72	20.52	8.56	85.97	112.35	201.53	40.05	6.71	3.9	95.77	40.83	18.21	13.16	6.84	2.31	5.38	3.25	3.01	2.95	0.66	2.49
AD	136.11	202.31	102.74	70.08	175.01	37.27	78.16	1.47	0.45	1421.19	169.83	74.27	1158.74	186.59	149.57	170.36	186.77	201.11	295.35	93.91	14.2	17.31	13.48	21.18	8.35	10.82	2.35	33.79	19.55	26.45	7.81	59.95	100.79	179.39	36.76	9.34	4.08	63.73	39.71	20.57	17.35	11.49	3.43	5.96	3.98	4.53	4.92	1.41	2.36
AD	222.63	222.74	113.31	52.94	151.66	36.93	100.25	2.14	0.66	1822.73	226.96	119.73	1435.98	199.08	85.27	144.14	238.27	306.1	476.7	152.83	30.68	21.29	13.95	34.06	18.73	15.85	5.43	33.48	12.36	35.82	12.06	65.45	79.34	151.66	37.37	12.48	6.59	78.98	89.41	26.33	19.08	12.13	3.49	14.16	5.52	5.59	6.81	1.96	5.85
AD	432.85	247.37	118.88	53.82	155.86	27.07	105.4	2.21	0.68	1916.41	304.96	214.63	1311.08	361.72	200.16	221.77	148.89	89.88	362.89	318.07	67.05	38.91	25.02	48.95	17.24	23.33	6.26	40.73	23.06	60.27	21.93	79.33	97.18	159.03	25.44	16.77	11.8	72.11	199.2	48.99	37.42	19.11	2.66	23.09	7.22	8.92	10.2	0.6	11.75
[truncated: 63 more columns]
