# Supplementary material for: Serum Lipoprotein Profiling by NMR Spectroscopy Reveals Alterations in HDL-1 and HDL-2 Apo-A2 Subfractions in Alzheimer’s Disease
Source: Int J Mol Sci. 2024 Oct 31;25(21):11701. doi: 10.3390/ijms252111701 (PMC11546761; doi:10.3390/ijms252111701)
Supplement: Supplementary file 1 [file ijms-25-11701-s001.zip › Supplementary material Table S2 - Biochemical data.xlsx]

## Sheet: Details
Group	Age	Sex	ALAT	Albumin	Carbamide	Cholesterol	Creatinine	CRP	Glucose	HDL	LDH	LDL	Triglycerides	Haemoglobin	CSF Amyloid-β	CSF p-tau	CSF t-tau	MMSE	FAQ	ACE	Aβ40	Aβ42	GFAP	Nf-L	p-tau 181	Aβ42/Aβ40
Con	66	F	24.5	40.4	6.14	5.39	75.5	1.03	4.99	1.93	163.1	2.83273	1.38	8.6							90.7907	4.91284	108.502	12.557	1.36849	0.0541117
Con	66	F	23.2	41.2	4.98	3.75	76.8	1.1	4.13	1.52	224.3	1.71182	1.14	8.2							81.1379	4.61633	96.8075	12.1976	0.384733	0.0568949
Con	66	F	17	41.3	7.18	6.27	69.4	1.63	6.53	1.63	164.1	4.17636	1.02	7.9							100.447	6.67426	90.8837	9.94172	1.74076	0.0664459
Con	65	F	26.3	39.7	7.6	4.6	67.7	3.49	10.02	1.38	177	2.68364	1.18	8.4							76.9042	4.08777	82.8191	10.3797	2.18643	0.0531541
Con	66	M	19	41.4	6.09	5.14	87.9	1	5.72	1.07	224.8	3.50182	1.25	8.8							85.7133	3.93345	49.0616	8.34535	1.32086	0.0458907
Con	68	M	25.3	41.7	5.08	4.67	89.6	5.52	6.44	1.31	150.9	2.31909	2.29	9.5							107.347	5.59626	52.9203	10.2128	1.36521	0.0521323
Con	68	M	37.4	45.5	6.26	5.7	79.7	1	6.92	1.72	164.3	3.42091	1.23	9.1							110.655	4.80391	84.0049	8.46962	2.14442	0.0434135
Con	68	M	30.3	42	5.17	6.47	88.8	1	8.66	1.01	176	4.59182	1.91	9.3							109.233	4.46016	113.301	16.4682	2.24246	0.0408314
Con	65	M	45.7	41	4.02	5.74	64.8	1.7	7.73	1.76	149.7	3.39818	1.28	9.6							80.6788	5.01734	83.865	11.0001	1.52483	0.062189
Con	66	M	17.8	38.8	8.65	5.36	89.6	1.28	6.86	1.03	177.4	2.50727	4.01	8.8							102.608	6.7294	45.9316	18.8286	2.35566	0.0655839
Con	68	M	36.9	45.3	8.12	5.31	76.4	1.97	3.98	1.38	175.5	3.28909	1.41	9.9							100.186	6.37018	80.2978	9.71733	1.34181	0.0635833
Con	67	F	17.6	39.3	5.76	5.22	78.8	1	6.76	1.88	179.9	3.08545	0.56	7.9							98.938	5.36894	201.918	19.2637	4.26908	0.0542657
Con	68	M	42.8	40.2	5.38	5.18	98.3	2.35	7.9	1.09	143.9	3.06273	2.26	10.4							102.962	6.84142	86.8116	14.1164	1.51162	0.0664458
Con	66	F	19	41.4	5.03	5.74	71	1.64	9.82	2.06	97.5	3.15727	1.15	7.8							87.6856	4.54849	47.06	8.59048	1.31912	0.0518728
Con	65	M	19	42.2	5.95	4.9	81.3	5.73	5.46	1.68	95.7	2.84273	0.83	8.4							92.3214	5.2053	86.762	15.9491	1.58272	0.0563824
Con	65	M	26.4	43.9	7.86	4.09	97	1	4.11	1.69	201.9	1.84545	1.22	8.4							91.8544	6.4406	115.824	24.1938	3.12308	0.0701174
Con	66	M	37	41.1	3.73	5.28	80.9	3.11	6.5	1.56	174.3	3.27	0.99	8.9							79.5619	4.87371	98.4441	9.80457	1.06988	0.0612568
Con	69	F	20.5	37.7	6.58	4.76	58.2	1	7.96	1.38	206.3	3.13455	0.54	8							94.3666	5.79696	102.994	11.3146	1.77465	0.0614303
Con	66	F	27.5	42.2	4.33	8.07	72.7	1.9	6.33	1.87	189.9	5.27273	2.04	7.5							109.944	6.55101	84.0605	6.31738	1.42311	0.059585
Con	65	M	22	39.3	5.45	5.13	73.9	3.08	6.77	1.34	169.8	2.83545	2.1	9.4							99.865	6.53117	82.2302	9.48638	1.06118	0.0653999
Con	67	M	25.3	38.7	5.8	5.7	84.2	1	4.22	1.28	155.6	3.59273	1.82	8.9							97.7844	6.11783	80.8703	10.0158	1.52903	0.0625645
Con	68	M	14.9	39.2	3.71	6.25	66.9	1.13	3.59	1.63	163.2	4.07909	1.19	8.4							108.433	5.05459	122.387	19.188	2.76155	0.0466148
Con	69	M	34.2	40.4	4.62	4.8	87.5	1	5.54	0.94	143.4	2.97364	1.95	8.4							84.5974	3.15349	69.4674	12.8259	1.62648	0.0372764
Con	66	F	17.1	40.3	5.65	6.68	70.6	1	6.96	1.87	197.9	4.26909	1.19	8.7							94.7673	4.28188	107.892	15.3841	1.59427	0.0451831
Con	66	M	30.5	41.1	5.72	5.09	87.1	1	6.58	1.11	188.7	2.72545	2.76	9.6							89.6786	5.33031	40.9217	8.92307	1.92874	0.0594379
AD	77	F	56	40.8	5.75	7.1	86.3	2.57	6.26	2.3	239.4	4.15455	1.42	8.9				24	4	74	123.887	6.561	203.485	48.0474	4.54421	0.0529594
AD	85	M	20.8	44.8	5.51	4.8	76.4	1	5.37	1.49	188	2.89636	0.91					22	17	66	108.742	2.47919	176.763	45.2455	2.25102	0.0227988
AD	78	F	12.7	40.8	3.61	5.4	61.9	1	4.66	1.84	209.8	3.02818	1.17	6.4				23	5	57	89.6525	4.55355	186.348	33.9154	3.48093	0.0507911
AD	78	F	17.4	41.2	6.09	4.74	71	1.88	5.21	1.88	198.1	2.46909	0.86	7.9				19	9	55	97.8565	5.63363	300.726	30.1153	3.75913	0.0575703
AD	86	M	15.7	40.1	5.64	5.81	86.3	1.45	5.39	1.13	196.4	3.64818	2.27	8.2	1078	86	561	23		68	125.493	7.35586	203.159	53.6627	1.35341	0.0586156
AD	76	M	17.7	42	9.18	5.67	102.8	1	5.05	1.57	188.7	3.45455	1.42	7.7				30		77	97.9995	5.5184	101.807	21.3234	1.92877	0.0563105
AD	89	F	21.3	40	8.38	4.38	102.8	2.26	5.18	1.94	295.7	2.00818	0.95	8.6				15	23	26	129.861	7.66888	243.958	90.8756	6.17823	0.0590547
AD	66	M	28.4	40.9	6.9	5.35	90.8	1	5.6	2.08	162.4	2.94273	0.72		739	76	491	23	13	62	87.2248	4.61066	310.41	34.5713	4.10475	0.0528595
AD	70	M	33	43.8	4.64	2.99	97.4	1	5.33	1.34	169.3	1.23182	0.92	10.3				19	13		87.8734	4.58343	174.514	21.5227	2.11613	0.0521594
AD	81	M	41	42.9	8.59	2.94	104	1	7.33	1.28	217.3	1.34182	0.7	8.3				13	18		119.296	5.73551	116.983	24.1912	3.75076	0.0480777
AD	74	M	14.3	39.7	6.75	5.93	113.5	1.16	5.33	1.68	267.7	3.74545	1.11	9.3				21			129.742	6.98485	218.654	48.1009	3.56415	0.0538366
AD	73	M	20.4	42.3	4.02	5.44	83	1	4.64	1.51	156.5	3.44364	1.07		537	73	460	8		26	132.282	6.54244	293.878	22.0552	3.94654	0.0494583
AD	89	M	15.7	35.5	7.66	5.19	102.8	4.77	4.75	1	226.5	3.85364	0.74	7.9				18	21	49	119.046	6.5176	154.607	23.355	2.42523	0.0547486
AD	70	M	16.2	41.4	4.91	5.36	72.7	2.12	4.9	1.3	192.1	3.64182	0.92					20	18	51	92.2	5.93903	182.553	22.6106	0.855625	0.0644146
AD	79	F	9.9	42.1	4.88	5.91	73.9	1.99	5.32	1.38	162.7	4.07545	1	8.8				18	13	64	123.277	6.59158	168.822	33.5485	3.95959	0.0534695
AD	81	F	14.2	40.6	4.28	6.43	84.6	15.53	5.63	1.74	193.9	4.25364	0.96					17	5	58	117.965	5.36487	194.078	43.2545	3.27132	0.0454786
AD	69	M	24.6	43.6	4.99	4.61	81.7	1	8.73	1.28	145.6	2.78	1.21		521	60	387	22	7	47	93.3819	5.27855	108.5	19.1819	1.97883	0.0565265
AD	73	M	16.4	43	4.13	6.36	73.5	1	4.85	1.49	156.9	4.36545	1.11					16	5	31	86.5474	4.63395	153.168	127.293	2.28848	0.0535423
AD	79	F	20.3	44.7	4.69	7.14	69.8	1	5.08	2.21	173.6	4.30727	1.37		535	124	702	24	8	77	111.426	6.0918	220.488	30.9649	2.48637	0.054671
AD	85	M	23.9	42.2	5.02	4.93	83.8	2.26	4.79	0.99	149.4	3.05364	1.95	9.5				21	4	63	117.528	7.27355	129.07	26.104	1.15809	0.0618879
AD	78	F	15.7	40.1	6.36	5.51	71	3.93	5.35	1.7	162.3	3.44182	0.81		933	73	555	21	10	55	106.196	4.56847	258.528	30.2297	3.43036	0.043019
AD	65	F	15.2	41.3	4.77	6.54	67.7	1	4.22	1.95	150.6	3.99	1.32		803	60	424	15	14	49	70.7399	3.33813	108.9	18.9384	2.70463	0.0471888
AD	71	F	46.8	42.2	5.12	5.24	56.6	1	4.42	1.79	245.6	2.79091	1.45	7.7	474	122	637	25	4	79	103.247	3.52256	203.784	27.9447	4.83777	0.0341179
AD	55	M	32.1	41.7	3.96	5.61	80.5	1	5.5	1.3	177.7	3.19636	2.45	10	525	61	467	19	19		110.644	4.84563	214.005	19.7697	4.4973	0.0437946
AD	65	M	7.5	39.8	6.1	6.97	90.4	3.05	5.62	1.23	175.4	4.76	4.58	8.4				24	17	83	135.066	7.2249	1551.34	25.1149	2.63604	0.0534915
